# Supplementary material for: Paracoccidioides lutzii Infects Galleria mellonella Employing Formamidase as a Virulence Factor
Source: PLoS Negl Trop Dis. 2024 Sep 3;18(9):e0012452. doi: 10.1371/journal.pntd.0012452 (PMC11398694; doi:10.1371/journal.pntd.0012452)
Supplement: S1 Table — A total of six images of each group underwent the process using the FIJI software. Three of the measured images are those presented in Fig 2. (XLSX) [file pntd.0012452.s003.xlsx]

## Sheet: Sheet1
Image/strain	Total area	Mean intensity	Min/Max	Measured area (%)
			pixel count
1/Wild type	2764800	10.9	0/255	4.3
2/Wild type	2764800	13.8	0/255	5.4
3/Wild type	2764800	78.9	0/255	31.0
4/Wild type	2764800	20.8	0/255	8.2
5/Wild type	2764800	38.9	0/255	15.7
6/Wild type	2764800	17.6	0/255	6.9
1/AS-fmd	2764800	13.2	0/255	5.2
2/AS-fmd	2764800	4.4	0/255	1.7
3/AS-fmd	2764800	6.3	0/255	2.5
4/AS-fmd	2764800	15.1	0/255	5.9
5/AS-fmd	2764800	8.9	0/255	3.5
6/AS-fmd	2764800	5.1	0/255	2.0
