# Supplementary material for: Paracoccidioides lutzii Infects Galleria mellonella Employing Formamidase as a Virulence Factor
Source: PLoS Negl Trop Dis. 2024 Sep 3;18(9):e0012452. doi: 10.1371/journal.pntd.0012452 (PMC11398694; doi:10.1371/journal.pntd.0012452)
Supplement: S2 Table — (XLSX) [file pntd.0012452.s004.xlsx]

## Sheet: Sheet1
	Days	No infection	PBS	WildType	AS-FMD
NO INF-1	1	1
NO INF-1	7	1
NO INF-1	10	1
NO INF-1	10	0
NO INF-1	10	0
NO INF-1	10	0
NO INF-2	10	0
NO INF-2	10	0
NO INF-2	10	0
NO INF-2	10	0
NO INF-2	10	0
NO INF-2	10	0
PBS-1	2		1
PBS-1	6		1
PBS-1	7		1
PBS-1	10		0
PBS-1	10		0
PBS-1	10		0
PBS-1	10		0
PBS-1	10		0
PBS-1	10		0
PBS-1	10		0
PBS-2	10		0
PBS-2	10		0
PBS-2	10		0
PBS-2	10		0
PBS-2	10		0
PBS-2	10		0
PBS-2	10		0
PBS-2	10		0
PBS-2	10		0
PBS-2	10		0
PBS-3	10		0
PBS-3	10		0
PBS-3	10		0
PBS-3	10		0
PBS-3	10		0
PBS-3	10		0
PBS-3	10		0
PBS-3	10		0
PBS-3	10		0
PBS-3	10		0
WT-1	2			1
WT-1	3			1
WT-1	4			1
WT-1	5			1
WT-1	5			1
WT-1	6			1
WT-1	6			1
WT-1	6			1
WT-1	6			1
WT-2	6			1
WT-2	6			1
WT-2	6			1
WT-2	7			1
WT-2	7			1
WT-2	7			1
WT-2	7			1
WT-2	7			1
WT-2	8			1
WT-2	8			1
WT-3	10			0
WT-3	10			0
WT-3	10			0
WT-3	10			0
WT-3	10			0
WT-3	10			0
WT-3	10			0
WT-3	10			0
WT-3	10			0
WT-3	10			0
WT-3	10			0
FMD-1	5				1
FMD-1	7				1
FMD-1	7				1
FMD-1	8				1
FMD-1	9				1
FMD-1	9				1
FMD-1	10				1
FMD-1	10				1
FMD-1	10				1
FMD-2	10				0
FMD-2	10				0
FMD-2	10				0
FMD-2	10				0
FMD-2	10				0
FMD-2	10				0
FMD-2	10				0
FMD-2	10				0
FMD-2	10				0
FMD-2	10				0
FMD-3	10				0
FMD-3	10				0
FMD-3	10				0
FMD-3	10				0
FMD-3	10				0
FMD-3	10				0
FMD-3	10				0
FMD-3	10				0
FMD-3	10				0
FMD-3	10				0
FMD-3	10				0
